# Supplementary material for: Evaluation of Formulation-Dependent Antimicrobial Activity and Plant Compatibility of Chitosan-Based Silver Nanoparticles
Source: Mar Drugs. 2026 May 19;24(5):183. doi: 10.3390/md24050183 (PMC13208563; doi:10.3390/md24050183)
Supplement: Supplementary file 1 [file marinedrugs-24-00183-s001.zip]

Archive with 1 entries (1 files):
- marinedrugs-4257770 Supplementary.xlsx
