# Supplementary material for: Evaluation of Formulation-Dependent Antimicrobial Activity and Plant Compatibility of Chitosan-Based Silver Nanoparticles
Source: Mar Drugs. 2026 May 19;24(5):183. doi: 10.3390/md24050183 (PMC13208563; doi:10.3390/md24050183)
Supplement: Supplementary file 1 [file marinedrugs-24-00183-s001.zip › marinedrugs-4257770 Supplementary.xlsx]

## Sheet: Antibacterial Evaluation
Preparate	Concentration, ppm	Replication	Bacteria species	Inhibition zone, mm		Average	Bacteria species	Inhibition zone, mm		Average	Bacteria species	Inhibition zone, mm		Average	Bacteria species	Inhibition zone, mm		Average
				after 1 day				after 1 day				after 1 day				after 1 day
				a	b			a	b			a	b			a	b
L4	200	a	E. coli	6	6	6	S. aureus	6	6	6	X. campestris (LMG567)	6	6	6	P. syringae (LMG1247)	6	6	6
L4	200	b	E. coli	6	6	6	S. aureus	6	6	6	X. campestris (LMG567)	6	6	6	P. syringae (LMG1247)	7	6	6.5
L4	200	c	E. coli	6	6	6	S. aureus	6	6	6	X. campestris (LMG567)	6	6	6	P. syringae (LMG1247)	6	6	6
L4	200	d	E. coli	6	6	6	S. aureus	6	6	6	X. campestris (LMG567)	6	6	6	P. syringae (LMG1247)	6	6	6
L4	500	a	E. coli	12	12	12	S. aureus	8	8	8	X. campestris (LMG567)	10	10	10	P. syringae (LMG1247)	13	13	13
L4	500	b	E. coli	11	11	11	S. aureus	8	8	8	X. campestris (LMG567)	11	11	11	P. syringae (LMG1247)	15	14	14.5
L4	500	c	E. coli	10	10	10	S. aureus	8	8	8	X. campestris (LMG567)	10	10	10	P. syringae (LMG1247)	6	6	6
L4	500	d	E. coli	10	10	10	S. aureus	8	8	8	X. campestris (LMG567)	10	10	10	P. syringae (LMG1247)	13	14	13.5
L4	1000	a	E. coli	15	15	15	S. aureus	13	13	13	X. campestris (LMG567)	13	13	13	P. syringae (LMG1247)	13	15	14
L4	1000	b	E. coli	11	11	11	S. aureus	12	11	11.5	X. campestris (LMG567)	12	12	12	P. syringae (LMG1247)	16	16	16
L4	1000	c	E. coli	12	12	12	S. aureus	9	9	9	X. campestris (LMG567)	14	14	14	P. syringae (LMG1247)	16	17	16.5
L4	1000	d	E. coli	13	12	12.5	S. aureus	11	11	11	X. campestris (LMG567)	14	14	14	P. syringae (LMG1247)	17	16	16.5
L5	200	a	E. coli	6	6	6	S. aureus	6	6	6	X. campestris (LMG567)	6	6	6	P. syringae (LMG1247)	6	6	6
L5	200	b	E. coli	6	6	6	S. aureus	6	6	6	X. campestris (LMG567)	6	6	6	P. syringae (LMG1247)	6	6	6
L5	200	c	E. coli	6	6	6	S. aureus	6	6	6	X. campestris (LMG567)	6	6	6	P. syringae (LMG1247)	6	6	6
L5	200	d	E. coli	6	6	6	S. aureus	6	6	6	X. campestris (LMG567)	6	6	6	P. syringae (LMG1247)	6	6	6
L5	500	a	E. coli	9	9	9	S. aureus	9	9	9	X. campestris (LMG567)	8	8	8	P. syringae (LMG1247)	11	6	8.5
L5	500	b	E. coli	9	9	9	S. aureus	6	6	6	X. campestris (LMG567)	8	8	8	P. syringae (LMG1247)	8	8	8
L5	500	c	E. coli	9	9	9	S. aureus	6	6	6	X. campestris (LMG567)	8	8	8	P. syringae (LMG1247)	7	6	6.5
L5	500	d	E. coli	8	8	8	S. aureus	6	6	6	X. campestris (LMG567)	8	8	8	P. syringae (LMG1247)	6	6	6
L5	1000	a	E. coli	8	8	8	S. aureus	14	14	14	X. campestris (LMG567)	12	12	12	P. syringae (LMG1247)	19	20	19.5
L5	1000	b	E. coli	9	9	9	S. aureus	13	13	13	X. campestris (LMG567)	12	12	12	P. syringae (LMG1247)	17	17	17
L5	1000	c	E. coli	11	11	11	S. aureus	13	12	12.5	X. campestris (LMG567)	11	11	11	P. syringae (LMG1247)	16	14	15
L5	1000	d	E. coli	10	10	10	S. aureus	13	13	13	X. campestris (LMG567)	15	16	15.5	P. syringae (LMG1247)	15	15	15
L10	200	a	E. coli	6	6	6	S. aureus	6	6	6	X. campestris (LMG567)	6	6	6	P. syringae (LMG1247)	6	6	6
L10	200	b	E. coli	6	6	6	S. aureus	6	6	6	X. campestris (LMG567)	6	6	6	P. syringae (LMG1247)	6	6	6
L10	200	c	E. coli	6	6	6	S. aureus	6	6	6	X. campestris (LMG567)	6	8	7	P. syringae (LMG1247)	6	8	7
L10	200	d	E. coli	6	6	6	S. aureus	6	6	6	X. campestris (LMG567)	6	6	6	P. syringae (LMG1247)	6	6	6
L10	500	a	E. coli	11	11	11	S. aureus	6	6	6	X. campestris (LMG567)	12	11	11.5	P. syringae (LMG1247)	12	11	11.5
L10	500	b	E. coli	9	9	9	S. aureus	6	6	6	X. campestris (LMG567)	15	13	14	P. syringae (LMG1247)	15	13	14
L10	500	c	E. coli	8	8	8	S. aureus	6	6	6	X. campestris (LMG567)	12	9	10.5	P. syringae (LMG1247)	12	9	10.5
L10	500	d	E. coli	10	9	9.5	S. aureus	6	6	6	X. campestris (LMG567)	14	12	13	P. syringae (LMG1247)	14	12	13
L10	1000	a	E. coli	14	14	14	S. aureus	14	14	14	X. campestris (LMG567)	19	21	20	P. syringae (LMG1247)	19	21	20
L10	1000	b	E. coli	14	14	14	S. aureus	13	13	13	X. campestris (LMG567)	18	19	18.5	P. syringae (LMG1247)	18	19	18.5
L10	1000	c	E. coli	13	12	12.5	S. aureus	11	11	11	X. campestris (LMG567)	21	19	20	P. syringae (LMG1247)	21	19	20
L10	1000	d	E. coli	14	14	14	S. aureus	13	12	12.5	X. campestris (LMG567)	19	19	19	P. syringae (LMG1247)	19	19	19
L20	200	a	E. coli	8.5	8.5	8.5	S. aureus	6	6	6	X. campestris (LMG567)	7	7	7	P. syringae (LMG1247)	6	6	6
L20	200	b	E. coli	9	9	9	S. aureus	6	6	6	X. campestris (LMG567)	7	7	7	P. syringae (LMG1247)	6	8	7
L20	200	c	E. coli	8.5	8.5	8.5	S. aureus	6	6	6	X. campestris (LMG567)	7	7	7	P. syringae (LMG1247)	9	11	10
L20	200	d	E. coli	8.5	8.5	8.5	S. aureus	6	6	6	X. campestris (LMG567)	6	6	6	P. syringae (LMG1247)	6	7	6.5
L20	500	a	E. coli	11	11	11	S. aureus	7	7	7	X. campestris (LMG567)	9	9	9	P. syringae (LMG1247)	7	8	7.5
L20	500	b	E. coli	10	10	10	S. aureus	7	7	7	X. campestris (LMG567)	10	10	10	P. syringae (LMG1247)	9	6	7.5
L20	500	c	E. coli	9	9	9	S. aureus	6	6	6	X. campestris (LMG567)	9	9	9	P. syringae (LMG1247)	17	16	16.5
L20	500	d	E. coli	10	10	10	S. aureus	6	6	6	X. campestris (LMG567)	8	8	8	P. syringae (LMG1247)	6	10	8
L20	1000	a	E. coli	13	13	13	S. aureus	12	12	12	X. campestris (LMG567)	14	15	14.5	P. syringae (LMG1247)	13	13	13
L20	1000	b	E. coli	14	14	14	S. aureus	12	12	12	X. campestris (LMG567)	14	14	14	P. syringae (LMG1247)	22	19	20.5
L20	1000	c	E. coli	13	14	13.5	S. aureus	10	10	10	X. campestris (LMG567)	15	15	15	P. syringae (LMG1247)	25	22	23.5
L20	1000	d	E. coli	13	13	13	S. aureus	6	6	6	X. campestris (LMG567)	13	13	13	P. syringae (LMG1247)	15	17	16
CC	200	a	E. coli	6	6	6	S. aureus	6	6	6	X. campestris (LMG567)	6	6	6	P. syringae (LMG1247)	6	6	6
CC	200	b	E. coli	6	6	6	S. aureus	6	6	6	X. campestris (LMG567)	6	6	6	P. syringae (LMG1247)	6	7	6.5
CC	200	c	E. coli	6	6	6	S. aureus	6	6	6	X. campestris (LMG567)	6	6	6	P. syringae (LMG1247)	6	6	6
CC	200	d	E. coli	7	7	7	S. aureus	6	6	6	X. campestris (LMG567)	6	6	6	P. syringae (LMG1247)	6	6	6
CC	500	a	E. coli	9	9	9	S. aureus	6	6	6	X. campestris (LMG567)	7	7	7	P. syringae (LMG1247)	8	9	8.5
CC	500	b	E. coli	11	11	11	S. aureus	6	6	6	X. campestris (LMG567)	7	7	7	P. syringae (LMG1247)	6	9	7.5
CC	500	c	E. coli	9	9	9	S. aureus	6	6	6	X. campestris (LMG567)	7	7	7	P. syringae (LMG1247)	7	9	8
CC	500	d	E. coli	9	10	9.5	S. aureus	6	6	6	X. campestris (LMG567)	6	6	6	P. syringae (LMG1247)	9	7	8
CC	1000	a	E. coli	11	11	11	S. aureus	8	8	8	X. campestris (LMG567)	11	11	11	P. syringae (LMG1247)	15	17	16
CC	1000	b	E. coli	11	11	11	S. aureus	7	7	7	X. campestris (LMG567)	13	13	13	P. syringae (LMG1247)	14	12	13
CC	1000	c	E. coli	10	10	10	S. aureus	8	8	8	X. campestris (LMG567)	14	14	14	P. syringae (LMG1247)	16	16	16
CC	1000	d	E. coli	11	10	10.5	S. aureus	7	7	7	X. campestris (LMG567)	9	9	9	P. syringae (LMG1247)	13	15	14
HC2	200	a	E. coli	6	6	6	S. aureus	6	6	6	X. campestris (LMG567)	6	6	6	P. syringae (LMG1247)	8	7	7.5
HC2	200	b	E. coli	6	6	6	S. aureus	6	6	6	X. campestris (LMG567)	6	6	6	P. syringae (LMG1247)	6	6	6
HC2	200	c	E. coli	6	6	6	S. aureus	6	6	6	X. campestris (LMG567)	6	6	6	P. syringae (LMG1247)	6	6	6
HC2	200	d	E. coli	6	6	6	S. aureus	6	6	6	X. campestris (LMG567)	6	6	6	P. syringae (LMG1247)	6	7	6.5
HC2	500	a	E. coli	6	6	6	S. aureus	6	6	6	X. campestris (LMG567)	6	6	6	P. syringae (LMG1247)	9	10	9.5
HC2	500	b	E. coli	6	6	6	S. aureus	6	6	6	X. campestris (LMG567)	6	6	6	P. syringae (LMG1247)	7	7	7
HC2	500	c	E. coli	6	6	6	S. aureus	6	6	6	X. campestris (LMG567)	6	6	6	P. syringae (LMG1247)	6	8	7
HC2	500	d	E. coli	6	6	6	S. aureus	6	6	6	X. campestris (LMG567)	6	6	6	P. syringae (LMG1247)	8	8	8
HC2	1000	a	E. coli	9	9	9	S. aureus	6	6	6	X. campestris (LMG567)	7	8	7.5	P. syringae (LMG1247)	12	13	12.5
HC2	1000	b	E. coli	8.5	8	8.25	S. aureus	6	6	6	X. campestris (LMG567)	7	7	7	P. syringae (LMG1247)	14	16	15
HC2	1000	c	E. coli	8	8	8	S. aureus	6	6	6	X. campestris (LMG567)	7	8	7.5	P. syringae (LMG1247)	14	13	13.5
HC2	1000	d	E. coli	8	8	8	S. aureus	6	6	6	X. campestris (LMG567)	7	7	7	P. syringae (LMG1247)	13	14	13.5
LH1	200	a	E. coli	6	6	6	S. aureus	6	6	6	X. campestris (LMG567)	6	6	6	P. syringae (LMG1247)	6	6	6
LH1	200	b	E. coli	6	6	6	S. aureus	6	6	6	X. campestris (LMG567)	6	6	6	P. syringae (LMG1247)	6	6	6
LH1	200	c	E. coli	6	6	6	S. aureus	6	6	6	X. campestris (LMG567)	6	6	6	P. syringae (LMG1247)	6	6	6
LH1	200	d	E. coli	6	6	6	S. aureus	6	6	6	X. campestris (LMG567)	7	7	7	P. syringae (LMG1247)	7	7	7
LH1	500	a	E. coli	8.5	8	8.25	S. aureus	7	7	7	X. campestris (LMG567)	7	7	7	P. syringae (LMG1247)	12	12	12
LH1	500	b	E. coli	11	11	11	S. aureus	7	7	7	X. campestris (LMG567)	8	8	8	P. syringae (LMG1247)	13	12	12.5
LH1	500	c	E. coli	8	8	8	S. aureus	6	6	6	X. campestris (LMG567)	6	6	6	P. syringae (LMG1247)	10	10	10
LH1	500	d	E. coli	8	9	8.5	S. aureus	6	6	6	X. campestris (LMG567)	6	6	6	P. syringae (LMG1247)	12	13	12.5
LH1	1000	a	E. coli	12	12	12	S. aureus	10	10	10	X. campestris (LMG567)	13	12	12.5	P. syringae (LMG1247)	16	17	16.5
LH1	1000	b	E. coli	14	14	14	S. aureus	10	10	10	X. campestris (LMG567)	12	12	12	P. syringae (LMG1247)	19	19	19
LH1	1000	c	E. coli	11	11	11	S. aureus	9	9	9	X. campestris (LMG567)	11	10	10.5	P. syringae (LMG1247)	17	17	17
LH1	1000	d	E. coli	12	12	12	S. aureus	6	6	6	X. campestris (LMG567)	11	10	10.5	P. syringae (LMG1247)	18	18	18
DP4	200	a	E. coli	6	6	6	S. aureus	6	6	6	X. campestris (LMG567)	6	6	6	P. syringae (LMG1247)	9	9	9
DP4	200	b	E. coli	6	6	6	S. aureus	6	6	6	X. campestris (LMG567)	6	6	6	P. syringae (LMG1247)	8	9	8.5
DP4	200	c	E. coli	6	6	6	S. aureus	6	6	6	X. campestris (LMG567)	6	6	6	P. syringae (LMG1247)	8	7	7.5
DP4	200	d	E. coli	6	6	6	S. aureus	6	6	6	X. campestris (LMG567)	6	6	6	P. syringae (LMG1247)	6	7	6.5
DP4	500	a	E. coli	9	9	9	S. aureus	9	9	9	X. campestris (LMG567)	9	9	9	P. syringae (LMG1247)	17	17	17
DP4	500	b	E. coli	8	8	8	S. aureus	9	9	9	X. campestris (LMG567)	10	10	10	P. syringae (LMG1247)	18	16	17
DP4	500	c	E. coli	9	9	9	S. aureus	9	9	9	X. campestris (LMG567)	8	8	8	P. syringae (LMG1247)	15	16	15.5
DP4	500	d	E. coli	11	11	11	S. aureus	9	9	9	X. campestris (LMG567)	8	8	8	P. syringae (LMG1247)	12	11	11.5
DP4	1000	a	E. coli	13	12	12.5	S. aureus	14	14	14	X. campestris (LMG567)	12	12	12	P. syringae (LMG1247)	21	20	20.5
DP4	1000	b	E. coli	12	11	11.5	S. aureus	13	13	13	X. campestris (LMG567)	13	13	13	P. syringae (LMG1247)	19	20	19.5
DP4	1000	c	E. coli	14	14	14	S. aureus	12	12	12	X. campestris (LMG567)	12	12	12	P. syringae (LMG1247)	21	22	21.5
DP4	1000	d	E. coli	13	12	12.5	S. aureus	13	13	13	X. campestris (LMG567)	12	12	12	P. syringae (LMG1247)	18	18	18
AS1	200	a	E. coli	6	6	6	S. aureus	6	6	6	X. campestris (LMG567)	6	6	6	P. syringae (LMG1247)	6	6	6
AS1	200	b	E. coli	6	6	6	S. aureus	6	6	6	X. campestris (LMG567)	6	6	6	P. syringae (LMG1247)	6	6	6
AS1	200	c	E. coli	6	6	6	S. aureus	6	6	6	X. campestris (LMG567)	6	6	6	P. syringae (LMG1247)	6	6	6
AS1	200	d	E. coli	6	6	6	S. aureus	6	6	6	X. campestris (LMG567)	6	6	6	P. syringae (LMG1247)	6	6	6
AS1	500	a	E. coli	7	7	7	S. aureus	6	6	6	X. campestris (LMG567)	6	6	6	P. syringae (LMG1247)	6	6	6
AS1	500	b	E. coli	6	6	6	S. aureus	6	6	6	X. campestris (LMG567)	6	6	6	P. syringae (LMG1247)	6	6	6
AS1	500	c	E. coli	6	6	6	S. aureus	6	6	6	X. campestris (LMG567)	6	6	6	P. syringae (LMG1247)	6	6	6
AS1	500	d	E. coli	6	6	6	S. aureus	6	6	6	X. campestris (LMG567)	6	6	6	P. syringae (LMG1247)	6	6	6
AS1	1000	a	E. coli	12	12	12	S. aureus	12	12	12	X. campestris (LMG567)	10	10	10	P. syringae (LMG1247)	16	15	15.5
AS1	1000	b	E. coli	11.5	11.5	11.5	S. aureus	12	11	11.5	X. campestris (LMG567)	9	9	9	P. syringae (LMG1247)	15	15	15
AS1	1000	c	E. coli	10	10	10	S. aureus	10	10	10	X. campestris (LMG567)	8	7	7.5	P. syringae (LMG1247)	16	14	15
AS1	1000	d	E. coli	11	11	11	S. aureus	11	11	11	X. campestris (LMG567)	10	10	10	P. syringae (LMG1247)	19	20	19.5
AS2	200	a	E. coli	6	6	6	S. aureus	7.5	7.5	7.5	X. campestris (LMG567)	6	6	6	P. syringae (LMG1247)	8	6	7
AS2	200	b	E. coli	6	6	6	S. aureus	8	8	8	X. campestris (LMG567)	6	6	6	P. syringae (LMG1247)	6	8	7
AS2	200	c	E. coli	6	6	6	S. aureus	6	6	6	X. campestris (LMG567)	6	6	6	P. syringae (LMG1247)	6	6	6
AS2	200	d	E. coli	6	6	6	S. aureus	6	6	6	X. campestris (LMG567)	6	6	6	P. syringae (LMG1247)	6	6	6
AS2	500	a	E. coli	8	8	8	S. aureus	8	8	8	X. campestris (LMG567)	7	7	7	P. syringae (LMG1247)	10	10	10
AS2	500	b	E. coli	9	9	9	S. aureus	8	8	8	X. campestris (LMG567)	7	7	7	P. syringae (LMG1247)	13	14	13.5
AS2	500	c	E. coli	6	6	6	S. aureus	6	6	6	X. campestris (LMG567)	7	7	7	P. syringae (LMG1247)	8	9	8.5
AS2	500	d	E. coli	6	6	6	S. aureus	6	6	6	X. campestris (LMG567)	7	7	7	P. syringae (LMG1247)	9	9	9
AS2	1000	a	E. coli	11	11	11	S. aureus	9	9	9	X. campestris (LMG567)	11	11	11	P. syringae (LMG1247)	16	16	16
AS2	1000	b	E. coli	11	11	11	S. aureus	9	9	9	X. campestris (LMG567)	12	12	12	P. syringae (LMG1247)	16	16	16
AS2	1000	c	E. coli	10.2	10.2	10.2	S. aureus	9	9	9	X. campestris (LMG567)	11	11	11	P. syringae (LMG1247)	16	15	15.5
AS2	1000	d	E. coli	11	11	11	S. aureus	9	9	9	X. campestris (LMG567)	10	10	10	P. syringae (LMG1247)	16	15	15.5
AS3	200	a	E. coli	6	6	6	S. aureus	7	7	7	X. campestris (LMG567)	6	6	6	P. syringae (LMG1247)	7	8	7.5
AS3	200	b	E. coli	6	6	6	S. aureus	7	7	7	X. campestris (LMG567)	6	6	6	P. syringae (LMG1247)	7	8	7.5
AS3	200	c	E. coli	6	6	6	S. aureus	6	6	6	X. campestris (LMG567)	6	6	6	P. syringae (LMG1247)	6	9	7.5
AS3	200	d	E. coli	6	6	6	S. aureus	6	6	6	X. campestris (LMG567)	6	6	6	P. syringae (LMG1247)	8	7	7.5
AS3	500	a	E. coli	8.5	8.5	8.5	S. aureus	8.5	8	8.25	X. campestris (LMG567)	8	8	8	P. syringae (LMG1247)	14	13	13.5
AS3	500	b	E. coli	9	9	9	S. aureus	8	8	8	X. campestris (LMG567)	8	8	8	P. syringae (LMG1247)	16	15	15.5
AS3	500	c	E. coli	8	8	8	S. aureus	8	8	8	X. campestris (LMG567)	8	8	8	P. syringae (LMG1247)	14	14	14
AS3	500	d	E. coli	9	9	9	S. aureus	7	7	7	X. campestris (LMG567)	8	8	8	P. syringae (LMG1247)	15	16	15.5
AS3	1000	a	E. coli	11.5	11	11.25	S. aureus	10	9	9.5	X. campestris (LMG567)	15	14	14.5	P. syringae (LMG1247)	20	22	21
AS3	1000	b	E. coli	11	11	11	S. aureus	8	9	8.5	X. campestris (LMG567)	10	11	10.5	P. syringae (LMG1247)	22	19	20.5
AS3	1000	c	E. coli	10	10	10	S. aureus	8	8	8	X. campestris (LMG567)	8	8	8	P. syringae (LMG1247)	24	19	21.5
AS3	1000	d	E. coli	11	11	11	S. aureus	9	9	9	X. campestris (LMG567)	14	14	14	P. syringae (LMG1247)	21	20	20.5
C- (water)		a	E. coli	6	6	6	S. aureus	6	6	6	X. campestris (LMG567)	6	6	6	P. syringae (LMG1247)	6	6	6
C- (water)		b	E. coli	6	6	6	S. aureus	6	6	6	X. campestris (LMG567)	6	6	6	P. syringae (LMG1247)	6	6	6
C- (water)		c	E. coli	6	6	6	S. aureus	6	6	6	X. campestris (LMG567)	6	6	6	P. syringae (LMG1247)	6	6	6
C- (water)		d	E. coli	6	6	6	S. aureus	6	6	6	X. campestris (LMG567)	6	6	6	P. syringae (LMG1247)	6	6	6
C+ (antibiotic - tetracycline 0,5µg/ml)		a	E. coli	22	22	22	S. aureus	27	27	27	X. campestris (LMG567)	45	45	45	P. syringae (LMG1247)	40	38	39
C+ (antibiotic - tetracycline 0,5µg/ml)		b	E. coli	21	21	21	S. aureus	27	27	27	X. campestris (LMG567)	46	46	46	P. syringae (LMG1247)	40	43	41.5
C+ (antibiotic - tetracycline 0,5µg/ml)		c	E. coli	21	21	21	S. aureus	26	26	26	X. campestris (LMG567)	47	47	47	P. syringae (LMG1247)	41	33	37
C+ (antibiotic - tetracycline 0,5µg/ml)		d	E. coli	23	23	23	S. aureus	26	26	26	X. campestris (LMG567)	46	46	46	P. syringae (LMG1247)	44	39	41.5

## Sheet: Antifungal Evaluation
Preparate	Concentration, mg/L	Replication	Method???	Fungal diameter, mm 6DPI	6DPI Fungal diameter minus 5mm F.g. mycelium plug	Fungal diameter average, mm ± SD	Growth Inhibition, %				Treatment	Concentration	Mycelium growth diameter (mm) after 3 DPI	SD	Mycelium growth diameter (mm) after 6 DPI	SD	Growth inhibition, % 6DPI
				6 day	6 day	6day	6day
L4	200	a	Lactic acid 4%, 50 C	85	80	80					L4	200	33.5	3.79	80	0	0
L4	200	b	Lactic acid 4%, 50 C	85	80	0						500	15.5	1.73	53.25	5.91	33.44
L4	200	c	Lactic acid 4%, 50 C	85	80							1000	9.25	1.26	27.25	8.42	65.94
L4	200	d	Lactic acid 4%, 50 C	85	80		0				L5	200	39	2.83	80	0	0
L4	500	a	Lactic acid 4%, 50 C	52	47	53.25						500	29.75	0.96	80	0	0
L4	500	b	Lactic acid 4%, 50 C	56	51	5.91						1000	15	6.06	54.5	15.67	31.88
L4	500	c	Lactic acid 4%, 50 C	66	61						L10	200	29.25	8.26	80	0	0
L4	500	d	Lactic acid 4%, 50 C	59	54		33.4375					500	13	3.65	48	14.09	40
L4	1000	a	Lactic acid 4%, 50 C	30	25	27.25						1000	1.75	3.5	6.5	13	91.88
L4	1000	b	Lactic acid 4%, 50 C	22	17	8.42					L20	200	32.75	3.3	80	0	0
L4	1000	c	Lactic acid 4%, 50 C	42	37							500	22.25	2.63	80	0	0
L4	1000	d	Lactic acid 4%, 50 C	35	30		65.9375					1000	2.5	5	14.75	18.1	81.56
L5	200	a	Lactic acid 5%, 50 C	85	80	80					CC	200	41.5	3.87	80	0	0
L5	200	b	Lactic acid 5%, 50 C	85	80	0						500	27.75	7.72	66	18.49	17.5
L5	200	c	Lactic acid 5%, 50 C	85	80							1000	11.75	0.5	32	7.39	60
L5	200	d	Lactic acid 5%, 50 C	85	80		0				HC2	200	42.25	4.99	80	0	0
L5	500	a	Lactic acid 5%, 50 C	85	80	80						500	47.75	3.77	80	0	0
L5	500	b	Lactic acid 5%, 50 C	85	80	0						1000	34.5	2.52	80	0	0
L5	500	c	Lactic acid 5%, 50 C	85	80						LH1	200	40.75	2.63	80	0	0
L5	500	d	Lactic acid 5%, 50 C	85	80		0					500	38.5	2.65	80	0	0
L5	1000	a	Lactic acid 5%, 50 C	67	62	54.5						1000	16.25	1.71	74.75	4.27	6.56
L5	1000	b	Lactic acid 5%, 50 C	36	31	15.67					DM3	200	28.5	3	80	0	0
L5	1000	c	Lactic acid 5%, 50 C	67	62							500	35	3.65	80	0	0
L5	1000	d	Lactic acid 5%, 50 C	68	63		31.875					1000	28.25	5.74	80	0	0
L10	200	a	Lactic acid 10%, 50 C	85	80	80					DP4	200	28.25	0.96	80	0	0
L10	200	b	Lactic acid 10%, 50 C	85	80	0						500	22	2	73	6.16	8.75
L10	200	c	Lactic acid 10%, 50 C	85	80							1000	2.25	4.5	12.5	17.45	84.38
L10	200	d	Lactic acid 10%, 50 C	85	80		0				AS1	200	45.75	6.6	80	0	0
L10	500	a	Lactic acid 10%, 50 C	70	65	48						500	44	4.76	80	0	0
L10	500	b	Lactic acid 10%, 50 C	56	51	14.09						1000	35	17.38	77.5	5	3.13
L10	500	c	Lactic acid 10%, 50 C	50	45						AS2	200	36.75	1.71	80	0	0
L10	500	d	Lactic acid 10%, 50 C	36	31		40					500	27.5	4.51	80	0	0
L10	1000	a	Lactic acid 10%, 50 C	5	0	6.5						1000	10.75	7.93	44.75	30.6	44.06
L10	1000	b	Lactic acid 10%, 50 C	31	26	13					AS3	200	38.75	2.63	80	0	0
L10	1000	c	Lactic acid 10%, 50 C	5	0							500	29.5	7.94	80	0	0
L10	1000	d	Lactic acid 10%, 50 C	5	0		91.875					1000	12	13.88	38	43.95	52.5
L20	200	a	Lactic acid 20%, 50 C	85	80	80					C-(water)		36.75	3.95	80	0	0
L20	200	b	Lactic acid 20%, 50 C	85	80	0					C+(fungicide metconazole 25 ug/L-1)		0	0	0	0	100
L20	200	c	Lactic acid 20%, 50 C	85	80
L20	200	d	Lactic acid 20%, 50 C	85	80		0
L20	500	a	Lactic acid 20%, 50 C	85	80	80
L20	500	b	Lactic acid 20%, 50 C	85	80	0
L20	500	c	Lactic acid 20%, 50 C	85	80
L20	500	d	Lactic acid 20%, 50 C	85	80		0
L20	1000	a	Lactic acid 20%, 50 C	42	37	14.75
L20	1000	b	Lactic acid 20%, 50 C	5	0	18.1
L20	1000	c	Lactic acid 20%, 50 C	5	0
L20	1000	d	Lactic acid 20%, 50 C	27	22		81.5625
CC	200	a	Commercial chitosan	85	80	80
CC	200	b	Commercial chitosan	85	80	0
CC	200	c	Commercial chitosan	85	80
CC	200	d	Commercial chitosan	85	80		0
CC	500	a	Commercial chitosan	85	80	66
CC	500	b	Commercial chitosan	85	80	18.49
CC	500	c	Commercial chitosan	68	63
CC	500	d	Commercial chitosan	46	41		17.5
CC	1000	a	Commercial chitosan	40	35	32
CC	1000	b	Commercial chitosan	26	21	7.39
CC	1000	c	Commercial chitosan	42	37
CC	1000	d	Commercial chitosan	40	35		60
HC2	200	a	HCl2%, RT	85	80	80
HC2	200	b	HCl2%, RT	85	80	0
HC2	200	c	HCl2%, RT	85	80
HC2	200	d	HCl2%, RT	85	80		0
HC2	500	a	HCl2%, RT	85	80	80
HC2	500	b	HCl2%, RT	85	80	0
HC2	500	c	HCl2%, RT	85	80
HC2	500	d	HCl2%, RT	85	80		0
HC2	1000	a	HCl2%, RT	85	80	80
HC2	1000	b	HCl2%, RT	85	80	0
HC2	1000	c	HCl2%, RT	85	80
HC2	1000	d	HCl2%, RT	85	80		0
LH1	200	a	Lactic acid1%, RT	85	80	80
LH1	200	b	Lactic acid1%, RT	85	80	0
LH1	200	c	Lactic acid1%, RT	85	80
LH1	200	d	Lactic acid1%, RT	85	80		0
LH1	500	a	Lactic acid1%, RT	85	80	80
LH1	500	b	Lactic acid1%, RT	85	80	0
LH1	500	c	Lactic acid1%, RT	85	80
LH1	500	d	Lactic acid1%, RT	85	80		0
LH1	1000	a	Lactic acid1%, RT	75	70	74.75
LH1	1000	b	Lactic acid1%, RT	85	80	4.27
LH1	1000	c	Lactic acid1%, RT	78	73
LH1	1000	d	Lactic acid1%, RT	81	76		6.5625
DM3	200	a	HCl3%, NaOH2%, 50 C	85	80	80
DM3	200	b	HCl3%, NaOH2%, 50 C	85	80	0
DM3	200	c	HCl3%, NaOH2%, 50 C	85	80
DM3	200	d	HCl3%, NaOH2%, 50 C	85	80		0
DM3	500	a	HCl3%, NaOH2%, 50 C	85	80	80
DM3	500	b	HCl3%, NaOH2%, 50 C	85	80	0
DM3	500	c	HCl3%, NaOH2%, 50 C	85	80
DM3	500	d	HCl3%, NaOH2%, 50 C	85	80		0
DM3	1000	a	HCl3%, NaOH2%, 50 C	85	80	80
DM3	1000	b	HCl3%, NaOH2%, 50 C	85	80	0
DM3	1000	c	HCl3%, NaOH2%, 50 C	85	80
DM3	1000	d	HCl3%, NaOH2%, 50 C	85	80		0
DP4	200	a	NaOH4%, HCl2%, 50 C	85	80	80
DP4	200	b	NaOH4%, HCl2%, 50 C	85	80	0
DP4	200	c	NaOH4%, HCl2%, 50 C	85	80
DP4	200	d	NaOH4%, HCl2%, 50 C	85	80		0
DP4	500	a	NaOH4%, HCl2%, 50 C	82	77	73
DP4	500	b	NaOH4%, HCl2%, 50 C	69	64	6.16
DP4	500	c	NaOH4%, HCl2%, 50 C	82	77
DP4	500	d	NaOH4%, HCl2%, 50 C	79	74		8.75
DP4	1000	a	NaOH4%, HCl2%, 50 C	5	0	12.5
DP4	1000	b	NaOH4%, HCl2%, 50 C	5	0	17.45
DP4	1000	c	NaOH4%, HCl2%, 50 C	18	13
DP4	1000	d	NaOH4%, HCl2%, 50 C	42	37		84.375
AS1	200	a	Acetic Acid1%, 50 C	85	80	80
AS1	200	b	Acetic Acid1%, 50 C	85	80	0
AS1	200	c	Acetic Acid1%, 50 C	85	80
AS1	200	d	Acetic Acid1%, 50 C	85	80		0
AS1	500	a	Acetic Acid1%, 50 C	85	80	80
AS1	500	b	Acetic Acid1%, 50 C	85	80	0
AS1	500	c	Acetic Acid1%, 50 C	85	80
AS1	500	d	Acetic Acid1%, 50 C	85	80		0
AS1	1000	a	Acetic Acid1%, 50 C	85	80	77.5
AS1	1000	b	Acetic Acid1%, 50 C	85	80	5
AS1	1000	c	Acetic Acid1%, 50 C	85	80
AS1	1000	d	Acetic Acid1%, 50 C	75	70		3.125
AS2	200	a	Acetic Acid1%, 50 C	85	80	80
AS2	200	b	Acetic Acid1%, 50 C	85	80	0
AS2	200	c	Acetic Acid1%, 50 C	85	80
AS2	200	d	Acetic Acid1%, 50 C	85	80		0
AS2	500	a	Acetic Acid1%, 50 C	85	80	80
AS2	500	b	Acetic Acid1%, 50 C	85	80	0
AS2	500	c	Acetic Acid1%, 50 C	85	80
AS2	500	d	Acetic Acid1%, 50 C	85	80		0
AS2	1000	a	Acetic Acid1%, 50 C	58	53	44.75
AS2	1000	b	Acetic Acid1%, 50 C	5	0	30.6
AS2	1000	c	Acetic Acid1%, 50 C	74	69
AS2	1000	d	Acetic Acid1%, 50 C	62	57		44.0625
AS3	200	a	Acetic Acid3%, 50 C	85	80	80
AS3	200	b	Acetic Acid3%, 50 C	85	80	0
AS3	200	c	Acetic Acid3%, 50 C	85	80
AS3	200	d	Acetic Acid3%, 50 C	85	80		0
AS3	500	a	Acetic Acid3%, 50 C	85	80	80
AS3	500	b	Acetic Acid3%, 50 C	85	80	0
AS3	500	c	Acetic Acid3%, 50 C	85	80
AS3	500	d	Acetic Acid3%, 50 C	85	80		0
AS3	1000	a	Acetic Acid3%, 50 C	5	0	38
AS3	1000	b	Acetic Acid3%, 50 C	84	79	43.95
AS3	1000	c	Acetic Acid3%, 50 C	78	73
AS3	1000	d	Acetic Acid3%, 50 C	5	0		52.5
C- (water)		a		85	80	80
C- (water)		b		85	80	0
C- (water)		c		85	80
C- (water)		d		85	80		0
C+ (metconazole 25ug/L-1)		a		0	0	0
C+ (metconazole 25ug/L-1)		b		0	0	0
C+ (metconazole 25ug/L-1)		c		0	0
C+ (metconazole 25ug/L-1)		d		0	0		100
